# Supplementary material for: Hunting Down Frame Shifts: Ecological Analysis of Diverse Functional Gene Sequences
Source: Front Microbiol. 2015 Nov 24;6:1267. doi: 10.3389/fmicb.2015.01267 (PMC4656815; doi:10.3389/fmicb.2015.01267)
Supplement: Supplementary file 1 [file Supplementary_Script.ZIP]

Archive with 1 entries (1 files):
- FBdenovo.sh
